# Supplementary material for: A Pilot Feasibility Randomized Controlled Trial on the Ontario Brain Injury Association Peer Support Program
Source: J Clin Med. 2021 Jun 29;10(13):2913. doi: 10.3390/jcm10132913 (PMC8269307; doi:10.3390/jcm10132913)
Supplement: Supplementary file 1 [file jcm-10-02913-s001.zip]

Archive with 3 entries (3 files):
- 031721_CONSORT Checklist.pdf
- 031721_COREQ Checklist PDF.pdf
- jcm-1280047 XML Supplementary.pdf
